# Supplementary material for: Effect of Digital-Based Self-Learned Educational Intervention about COVID-19 Using Protection Motivation Theory on Non-Health Students’ Knowledge and Self-Protective Behaviors at Saudi Electronic University
Source: Int J Environ Res Public Health. 2022 Nov 8;19(22):14626. doi: 10.3390/ijerph192214626 (PMC9690823; doi:10.3390/ijerph192214626)
Supplement: Supplementary file 1 [file ijerph-19-14626-s001.zip]

Archive with 1 entries (1 files):
- ijerph-2001976-supplementary.pdf
